# Supplementary material for: Breast Milk from Non-Obese Women with a High Omega-6 to Omega-3 Fatty Acid Ratio, but Not from Women with Obesity, Increases Lipogenic Gene Expression in 3T3-L1 Preadipocytes, Suggesting Adipocyte Dysfunction
Source: Biomedicines. 2022 May 13;10(5):1129. doi: 10.3390/biomedicines10051129 (PMC9138889; doi:10.3390/biomedicines10051129)
Supplement: Supplementary file 1 [file biomedicines-10-01129-s001.zip]

Archive with 1 entries (1 files):
- biomedicines-1654057-supplementary.pdf
